# Supplementary material for: VEGFR2 is required for VEGF-C–VEGFR3–PI3Kα-mediated sprouting lymphangiogenesis
Source: Nat Commun. 2026 May 15;17:4380. doi: 10.1038/s41467-026-73013-3 (PMC13179370; doi:10.1038/s41467-026-73013-3)
Supplement: Supplementary file 4 — Source Data [file 41467_2026_73013_MOESM4_ESM.xlsx]

## Sheet: Fig 1d
Genotype	WT				WT					WT					Vegfr2-flox/flox; Vegfr1-CreERT2					Vegfr2-flox/flox; Vegfr1-CreERT2
VEGF-C C165S					VEGFA					None					VECTOR	Animal	Width	Average		VECTOR	Animal	Width	Average
VECTOR	Animal	Width	Average		VECTOR	Animal	Width	Average		VECTOR	Animal	Width	Average		VEGFA	Animal 1	28.655			-	Animal 1	16.833
VEGF-C C165S	51850 Prox1-GFP+ female	37.503			VEGFA	177417 Vegfr2 flox/+; iSuRe-Cre het; cre- female	91.96			-	026795 Vegfr2 flox/flox; HadCre het; cre- male	35.935			VEGFA	Animal 1	40.839			-	Animal 1	28.842
VEGF-C C165S		33.452			VEGFA		103.516			-		48.639			VEGFA	Animal 1	64.909			-	Animal 1	12.119
VEGF-C C165S		54.423			VEGFA		98.938			-		51.073			VEGFA	Animal 1	37.703			-	Animal 1	17.808
VEGF-C C165S		39.111			VEGFA		131.468			-		23.177			VEGFA	Animal 1	40.524			-	Animal 1	18.802
VEGF-C C165S		58.25			VEGFA		119.562			-		43.42			VEGFA	Animal 1	29.45			-	Animal 1	26.713
VEGF-C C165S		45.595			VEGFA		95.846			-		71.365			VEGFA	Animal 1	20.262			-	Animal 1	20.553
VEGF-C C165S		49.482			VEGFA		68.917			-		40.972			VEGFA	Animal 1	58.812			-	Animal 1	21.781				WT					Vegfr2-flox/flox
VEGF-C C165S		27.376			VEGFA		92.9			-		28.748			VEGFA	Animal 1	30.812			-	Animal 1	25.62					VEGF-C C165S	VEGFA	Uninjected		VEGFA	Uninjected
VEGF-C C165S		48.434			VEGFA		63.31			-		29.633			VEGFA	Animal 1	28.021			-	Animal 1	20.521				Animal 1	47.1485	88.0984	34.4135		36.6925	25.2006
VEGF-C C165S		57.047			VEGFA		114.817			-		15.246			VEGFA	Animal 1	40.839			-	Animal 1	40.162				Animal 2	40.7496	73.4179	40.2995		34.82	32.975
VEGF-C C165S		38.583			VEGFA		99.114			-		39.102			VEGFA	Animal 1	19.487			-	Animal 1	22.136				Animal 3	43.3938	80.6881	32.8587		40.8038	28.5038
VEGF-C C165S		64.082			VEGFA		110.812			-		29.633			VEGFA	Animal 1	38.777			-	Animal 1	25.62				Animal 4		60.9674	36.1006		32.7433	32.812
VEGF-C C165S		50.305			VEGFA		55.406			-		67.802			VEGFA	Animal 1	41.027			-	Animal 1	25.004
VEGF-C C165S		53.327			VEGFA		79.457			-		20.954			VEGFA	Animal 1	37.498			-	Animal 1	61.574				Average	43.764	75.793	35.9181		36.2649	29.8728
VEGF-C C165S		43.991			VEGFA		85.361			-		25.913			VEGFA	Animal 1	36.316			-	Animal 1	35.507				SD	3.2155	11.5589	3.20697		3.42901	3.74017
VEGF-C C165S		61.214			VEGFA		60.215			-		13.824			VEGFA	Animal 1	43.516			-	Animal 1	23.969
VEGF-C C165S		45.595			VEGFA		85.293			-		20.58			VEGFA	Animal 1	41.027			-	Animal 1	12.332
VEGF-C C165S		50.05			VEGFA		28.88	88.0984		-		39.233			VEGFA	Animal 1	37.361			-	Animal 1	22.915	25.2006
VEGF-C C165S		37.979								-		39.102			VEGFA	Animal 1	36.246
VEGF-C C165S		58.907			VEGFA	177419 Vegfr2 flox/+; iSuRe-Cre het; cre- female	124.62			-		34.766			VEGFA	Animal 1	25.63			-	Animal 2	25.713
VEGF-C C165S		57.317			VEGFA		63.843			-		16.071			VEGFA	Animal 1	22.654			-	Animal 2	35.501
VEGF-C C165S		31.475			VEGFA		64.919			-		25.41			VEGFA	Animal 1	20.388			-	Animal 2	26.161
VEGF-C C165S		36.25			VEGFA		70.953			-		30.912	34.4135		VEGFA	Animal 1	65.225			-	Animal 2	34.091
VEGF-C C165S		42.143			VEGFA		65.362								VEGFA	Animal 1	25.327			-	Animal 2	21.829
VEGF-C C165S		56.822	47.1485		VEGFA		79.036			-	026800 Vegfr2 flox/+; HadCre het; cre- male	25.856			VEGFA	Animal 1	26.515			-	Animal 2	33.901
					VEGFA		48.652			-		36.636			VEGFA	Animal 1	33.677			-	Animal 2	16.893
VEGF-C C165S	51851 Prox1-GFP+ female left ear	35.592			VEGFA		65.362			-		48.848			VEGFA	Animal 1	32.037			-	Animal 2	35.355
VEGF-C C165S		47.483			VEGFA		92.436			-		20.907			VEGFA	Animal 1	35.458			-	Animal 2	39.447
VEGF-C C165S		51.589			VEGFA		69.722			-		47.676			VEGFA	Animal 1	36.877			-	Animal 2	51.751
VEGF-C C165S		32.342			VEGFA		51.084			-		25.048			VEGFA	Animal 1	32.197			-	Animal 2	27.672
VEGF-C C165S		30.871			VEGFA		75.982			-		58.961			VEGFA	Animal 1	54.416			-	Animal 2	38.334
VEGF-C C165S		38.87			VEGFA		78.45			-		61.897			VEGFA	Animal 1	42.743			-	Animal 2	32.541
VEGF-C C165S		48.212			VEGFA		42.031			-		41.692			VEGFA	Animal 1	42.32	36.6925		-	Animal 2	55.589
VEGF-C C165S		48.212			VEGFA		44.305			-		16.353								-	Animal 2	28.748
VEGF-C C165S		43.122			VEGFA		58.066			-		36.916			VEGFA	Animal 2	45.307			-	Animal 2	21.35
VEGF-C C165S		52.923			VEGFA		99.243			-		34.091			VEGFA	Animal 2	33.677			-	Animal 2	54.97
VEGF-C C165S		24.819			VEGFA		54.792			-		25.354			VEGFA	Animal 2	27.278			-	Animal 2	36.435
VEGF-C C165S		30.871			VEGFA		68.046			-		34.016			VEGFA	Animal 2	31.796			-	Animal 2	19.418
VEGF-C C165S		21.829			VEGFA		107.991			-		67.424			VEGFA	Animal 2	61.207			-	Animal 2	27.649
VEGF-C C165S		35.592			VEGFA		93.492			-		42.365			VEGFA	Animal 2	24.081			-	Animal 2	29.127	32.975
VEGF-C C165S		35.592			VEGFA		71.682			-		30.844			VEGFA	Animal 2	36.528
VEGF-C C165S		29.127			VEGFA		98.543	73.4179		-		45.411			VEGFA	Animal 2	29.537			-	Animal 3	28.165
VEGF-C C165S		51.136								-		60.511			VEGFA	Animal 2	27.372			-	Animal 3	40.976
VEGF-C C165S		39.757			VEGFA	180073 Vegfr2 flox/flox; iSuRe-Cre het; cre- male	71.514			-		45.184	40.2995		VEGFA	Animal 2	38.444			-	Animal 3	32.882
VEGF-C C165S		48.212			VEGFA		60.276								VEGFA	Animal 2	49.889			-	Animal 3	22.959
VEGF-C C165S		34.766	39.0458		VEGFA		132.662			-	26804 Vegfr2 flox/+; HadCre het; cre- female	34.393			VEGFA	Animal 2	33.98			-	Animal 3	15.212
VEGF-C C165S	51851 Prox1-GFP+ female right ear	40.209			VEGFA		54.532			-		35.501			VEGFA	Animal 2	43.751			-	Animal 3	27.425
VEGF-C C165S		43.42			VEGFA		95.305			-		34.091			VEGFA	Animal 2	22.767			-	Animal 3	15.915
VEGF-C C165S		32.541			VEGFA		60.18			-		22.841			VEGFA	Animal 2	49.889			-	Animal 3	27.889
VEGF-C C165S		35.935			VEGFA		76.441			-		49.637			VEGFA	Animal 2	15.196			-	Animal 3	22.335
VEGF-C C165S		44.768			VEGFA		74.912			-		24.478			VEGFA	Animal 2	25.829			-	Animal 3	18.283
VEGF-C C165S		54.923			VEGFA		100.735			-		28.112			VEGFA	Animal 2	34.281			-	Animal 3	23.375
VEGF-C C165S		19.285			VEGFA		72.159			-		31.655			VEGFA	Animal 2	31.471			-	Animal 3	28.685
VEGF-C C165S		30.912			VEGFA		103.846			-		36.717			VEGFA	Animal 2	28.655			-	Animal 3	36.513
VEGF-C C165S		38.636			VEGFA		98.705			-		33.556			VEGFA	Animal 2	45.814			-	Animal 3	30.844
VEGF-C C165S		38.703			VEGFA		51.137			-		41.722			VEGFA	Animal 2	36.528			-	Animal 3	17.271
VEGF-C C165S		46.798			VEGFA		61.229			-		30.492			VEGFA	Animal 2	31.796			-	Animal 3	43.414
VEGF-C C165S		70.161			VEGFA		129.44			-		39.233			VEGFA	Animal 2	40.078			-	Animal 3	39.295
VEGF-C C165S		40.972			VEGFA		72.319			-		36.647			VEGFA	Animal 2	36.528			-	Animal 3	13.794
VEGF-C C165S		67.305	43.1834		VEGFA		56.306	80.6881		-		25.913			VEGFA	Animal 2	16.336			-	Animal 3	26.952
VEGF-C C165S	51851 Prox1-GFP+ female average		40.7496							-		24.583			VEGFA	Animal 2	23.651			-	Animal 3	22.449
					VEGFA	26198 Vegfr2 flox/flox; HadCre het; cre- male	80.063			-		20.58			VEGFA	Animal 2	43.101			-	Animal 3	31.93
VEGF-C C165S	173624 Efnb2-GfP+ male	38.836			VEGFA		103.652			-		25.103			VEGFA	Animal 2	54.037			-	Animal 3	27.611
VEGF-C C165S		38.836			VEGFA		16.071			-		49.061	32.8587		VEGFA	Animal 2	13.209			-	Animal 3	35.802
VEGF-C C165S		43.894			VEGFA		67.802								VEGFA	Animal 2	41.771			-	Animal 3	38.115
VEGF-C C165S		29.893			VEGFA		57			-	026805 Vegfr2 flox/flox; HadCre het; cre- female	34.091			VEGFA	Animal 2	25.63			-	Animal 3	24.971
VEGF-C C165S		50.052			VEGFA		75.549			-		46.75			VEGFA	Animal 2	25.63			-	Animal 3	41.211
VEGF-C C165S		61.406			VEGFA		31.899			-		34.69			VEGFA	Animal 2	12.815			-	Animal 3	34.317
VEGF-C C165S		61.741			VEGFA		95.698			-		28.685			VEGFA	Animal 2	29.011			-	Animal 3	23.375
VEGF-C C165S		54.735			VEGFA		50.052			-		37.194			VEGFA	Animal 2	38.777			-	Animal 3	25.048
VEGF-C C165S		35.574			VEGFA		59.786			-		41.692			VEGFA	Animal 2	38.777			-	Animal 3	36.443
VEGF-C C165S		28.477			VEGFA		59.265			-		31.829			VEGFA	Animal 2	28.021			-	Animal 3	22.959
VEGF-C C165S		28.477			VEGFA		58.432			-		52.207			VEGFA	Animal 2	25.327			-	Animal 3	43.768
VEGF-C C165S		54.923			VEGFA		51.876			-		28.685			VEGFA	Animal 2	56.088			-	Animal 3	20.441	28.5038
VEGF-C C165S		37.276	43.3938		VEGFA		74.447			-		43.087			VEGFA	Animal 2	52.691
					VEGFA		107.972			-		11.563			VEGFA	Animal 2	28.021			-	Animal 4	40.465
					VEGFA		35.574			-		38.618			VEGFA	Animal 2	55.536			-	Animal 4	27.273
					VEGFA		30.492			-		29.568			VEGFA	Animal 2	30.393			-	Animal 4	27.367
					VEGFA		41.784	60.9674		-		46.75	36.1006		VEGFA	Animal 2	25.829			-	Animal 4	33.901
															VEGFA	Animal 2	22.654			-	Animal 4	33.901
															VEGFA	Animal 2	45.533			-	Animal 4	25.963
															VEGFA	Animal 2 (ear 2)	26.515			-	Animal 4	20.58
															VEGFA	Animal 2 (ear 2)	34.505			-	Animal 4	35.301
															VEGFA	Animal 2 (ear 2)	29.45			-	Animal 4	28.477
															VEGFA	Animal 2 (ear 2)	31.553			-	Animal 4	44.551
															VEGFA	Animal 2 (ear 2)	47.788			-	Animal 4	38.636
															VEGFA	Animal 2 (ear 2)	9.611			-	Animal 4	50.013
															VEGFA	Animal 2 (ear 2)	32.984			-	Animal 4	16.893
															VEGFA	Animal 2 (ear 2)	60.447			-	Animal 4	33.033
															VEGFA	Animal 2 (ear 2)	39.628			-	Animal 4	20.954
															VEGFA	Animal 2 (ear 2)	34.653			-	Animal 4	23.427
															VEGFA	Animal 2 (ear 2)	29.45			-	Animal 4	29.326
															VEGFA	Animal 2 (ear 2)	9.611			-	Animal 4	21.441
															VEGFA	Animal 2 (ear 2)	20.388			-	Animal 4	40.972
															VEGFA	Animal 2 (ear 2)	22.311			-	Animal 4	57.731
															VEGFA	Animal 2 (ear 2)	17.252			-	Animal 4	44.318
															VEGFA	Animal 2 (ear 2)	68.3			-	Animal 4	35.683
															VEGFA	Animal 2 (ear 2)	30.393			-	Animal 4	28.77
															VEGFA	Animal 2 (ear 2)	50.908			-	Animal 4	33.556
															VEGFA	Animal 2 (ear 2)	26.418			-	Animal 4	27.485
															VEGFA	Animal 2 (ear 2)	23.651			-	Animal 4	21.138
															VEGFA	Animal 2 (ear 2)	42.138			-	Animal 4	32
															VEGFA	Animal 2 (ear 2)	28.655			-	Animal 4	45.582	32.812
															VEGFA	Animal 2 (ear 2)	43.985
															VEGFA	Animal 2 (ear 2)	30.812
															VEGFA	Animal 2 (ear 2)	69.047
															VEGFA	Animal 2 (ear 2)	25.63
															VEGFA	Animal 2 (ear 2)	37.361
															VEGFA	Animal 2 (ear 2)	36.316
															VEGFA	Animal 2 (ear 2)	53.847
															VEGFA	Animal 2 (ear 2)	36.877
															VEGFA	Animal 2 (ear 2)	50.908	34.8193
															VEGFA	Animal 3	27.211
															VEGFA	Animal 3	51.709
															VEGFA	Animal 3	48.049
															VEGFA	Animal 3	32.228
															VEGFA	Animal 3	45.578
															VEGFA	Animal 3	16.508
															VEGFA	Animal 3	50.704
															VEGFA	Animal 3	55.359
															VEGFA	Animal 3	56.325
															VEGFA	Animal 3	41.689
															VEGFA	Animal 3	51.409
															VEGFA	Animal 3	33.71
															VEGFA	Animal 3	29.566
															VEGFA	Animal 3	48.528
															VEGFA	Animal 3	29.566
															VEGFA	Animal 3	16.508
															VEGFA	Animal 3	38.549
															VEGFA	Animal 3	31.827
															VEGFA	Animal 3	83.931
															VEGFA	Animal 3	39.601
															VEGFA	Animal 3	34.613
															VEGFA	Animal 3	54.516
															VEGFA	Animal 3	33.71
															VEGFA	Animal 3	32.068
															VEGFA	Animal 3	36.634	40.8038
															VEGFA	Animal 4	46.747
															VEGFA	Animal 4	52.937
															VEGFA	Animal 4	43.144
															VEGFA	Animal 4	32.703
															VEGFA	Animal 4	18.699
															VEGFA	Animal 4	31.584
															VEGFA	Animal 4	24.105
															VEGFA	Animal 4	35.853
															VEGFA	Animal 4	55.172
															VEGFA	Animal 4	38.615
															VEGFA	Animal 4	10.141
															VEGFA	Animal 4	40.373
															VEGFA	Animal 4	23.674
															VEGFA	Animal 4	40.879
															VEGFA	Animal 4	43.084
															VEGFA	Animal 4	33.71
															VEGFA	Animal 4	47.835
															VEGFA	Animal 4	20.534
															VEGFA	Animal 4	25.655
															VEGFA	Animal 4	28.048
															VEGFA	Animal 4	20.906
															VEGFA	Animal 4	20.906
															VEGFA	Animal 4	49.887
															VEGFA	Animal 4	27.305
															VEGFA	Animal 4	16.352
															VEGFA	Animal 4	29.566
															VEGFA	Animal 4	25.655	32.7433

## Sheet: Fig 2e
Tip occupancy								Summary
Group	mouse ID	Sex	Genotype	total ends	VEGFR2+ ends	%VEGFR2+ ends			Vegfr2 flox/+	Vegfr2 flox/-
Vegfr2 flox/+	12026	female	R2 flox/+; Cre+	72	72	1			1	0.875
	12027	female	R2 flox/+; Cre+	71	71	1			1	0.860759
	12032	male	R2 flox/+; Cre+	80	80	1			1	1
	12029	female	R2 flox/-; Cre-	71	71	1			1	0.945946
	11902	female	R2 flox/-; Cre-	82	82	1			1
	11907	male	R2 flox/+; Cre+	91	91	1			1
Vegfr2 flox/-	12028	female	R2 flox/-; Cre+	72	63	0.875
	12031	male	R2 flox/-; Cre+	79	68	0.860759		Average	1	0.920426
	11904	female	R2 flox/-; Cre+	75	75	1		SD	0	0.0648252
	11905	female	R2 flox/-; Cre+	74	70	0.945946

## Sheet: Fig 2f
Tip occupancy								Summary
Group	mouse ID	Sex	genotype	end count	VEGFR2+ tip	%VEGFR2+ tip			Wildtype	Heterozygote	Mutant
Wildtype (Vegfr2 wt)	15580	male	R2 flox/+;Cre wt	96	95	0.989583			0.989583	0.962025	0.202532
	15578	male	R2 flox/+;Cre wt	83	81	0.975904			0.975904	0.988372	0.216867
	15850	male	R2 flox/+;Cre wt	75	75	1			1	0.986486	0.27027
	15859	male	R2 flox/+;Cre wt	88	88	1			1	0.988764	0.44
Heterozygote (Vegfr2 flox/+;Cre+ or Vegfr2 flox/-;Cre wt)	15848	male	R2 flox/+; Cre+	79	76	0.962025					0.159091
	15854	female	R2 flox/+; Cre+	86	85	0.988372
	15851	male	R2 flox/-; Cre wt	74	73	0.986486
	15853	female	R2 flox/-; Cre wt	89	88	0.988764		Average	0.991372	0.981412	0.257752
Mutant (Vegfr2 flox/-; Cre+)	15847	female	R2 flox/-; Cre+	79	16	0.202532		SD	0.0114215	0.0129626	0.109346
	15846	female	R2 flox/-; Cre+	83	18	0.216867
	15858	male	R2 flox/-; Cre+	74	20	0.27027
	15857	male	R2 flox/-; Cre+	75	33	0.44
	15852	male	R2 flox/-; Cre+	88	14	0.159091

## Sheet: Fig 2g
Vessel ends								Summary
Group	mouse ID	Sex	genotype	ends in the tip region	ends in the central region	total end count		ends in the tip region
Wildtype (Vegfr2 wt)	15580	male	R2 flox/+;Cre wt	47	49	96			Wildtype	Heterozygote	Mutant
	15578	male	R2 flox/+;Cre wt	42	41	83			47	49	45
	15850	male	R2 flox/+;Cre wt	43	32	75			42	42	41
	15859	male	R2 flox/+;Cre wt	45	43	88			43	35	45
Heterozygote (Vegfr2 flox/+;Cre+ or Vegfr2 flox/-;Cre wt)	15848	male	R2 flox/+; Cre+	49	30	79			45	38	47
	15854	female	R2 flox/+; Cre+	42	44	86					47
	15851	male	R2 flox/-; Cre wt	35	39	74
	15853	female	R2 flox/-; Cre wt	38	51	89
Mutant Vegfr2 flox/-; Cre+	15847	female	R2 flox/-; Cre+	45	34	79		Average	44.25	41	45
	15846	female	R2 flox/-; Cre+	41	42	83		SD	2.21736	6.0553	2.44949
	15858	male	R2 flox/-; Cre+	45	29	74
	15857	male	R2 flox/-; Cre+	47	28	75
	15852	male	R2 flox/-; Cre+	47	41	88		ends in the central region
									Wildtype	Heterozygote	Mutant
									49	30	34
									41	44	42
									32	39	29
									43	51	28
											41
								Average	41.25	41	34.8
								SD	7.04154	8.83176	6.53452
								total vessel ends
									Wildtype	Heterozygote	Mutant
									96	79	79
									83	86	83
									75	74	74
									88	89	75
											88
								Average	85.5	82	79.8
								SD	8.81287	6.78233	5.80517

## Sheet: Fig 2h
Branch points
Group	mouse ID	Sex	genotype	branch points	per mm2
Wildtype (Vegfr2 wt)	15580	male	R2 flox/+; Cre-	194	27.0496
	15578	male	R2 flox/+; Cre-	156	21.7513		Summary
	15850	male	R2 flox/+; Cre-	164	22.8667			Wildtype	Heterozygote	Mutant
	15859	male	R2 flox/+; Cre-	169	23.5639			27.0496	29.1411	23.4244
Heterozygote (Vegfr2 flox/+; Cre+ or Vegfr2 flox/-; Cre-)	15848	male	R2 flox/+; Cre+	209	29.1411			21.7513	23.4244	22.7273
	15854	female	R2 flox/+; Cre+	168	23.4244			22.8667	22.1695	21.4724
	15851	male	R2 flox/-; Cre-	159	22.1695			23.5639	24.4004	26.9102
	15853	female	R2 flox/-; Cre-	175	24.4004					32.9057
Mutant (Vegfr2 flox/-; Cre+)	15847	female	R2 flox/-; Cre+	168	23.4244
	15846	female	R2 flox/-; Cre+	163	22.7273
	15858	male	R2 flox/-; Cre+	154	21.4724		Average	23.8079	24.7839	25.488
	15857	male	R2 flox/-; Cre+	193	26.9102		SD	2.28649	3.04496	4.61115
	15852	male	R2 flox/-; Cre+	236	32.9057

## Sheet: Fig 3e,f
				Fig. 3e						Fig. 3f
Group	Mouse ID	Sex	Genotype	LYVE1-high		LYVE1-intermed		LYVE1-low		tdom+ of LYVE1high
Vegfr2 wt	155270	F	flox/flox ; iSuRe-Cre het; cre-	54.6		17.5		27.4
	155271	F	flox/flox ; iSuRe-Cre het; cre-	53.1		18.9		27.5
	155273	M	flox/flox ; iSuRe-Cre het; cre-	56.2		20.6		22.5
	157672	F	wt ; iSuRe-Cre het; cre+	50.6		17.5		31.3
	157674	F	wt ; iSuRe-Cre het; cre-	56.9		15.3		27.6
	157675	M	flox/+ ; iSuRe-Cre het; cre-	56.5		19.9		23
	158546	F	wt ; iSuRe-Cre het; cre-	60.9		19.5		18.9
	158547	F	wt ; iSuRe-Cre het; cre-	53.6		19.8		26.5
	158548	F	wt ; iSuRe-Cre het; cre+	55.6		20.5		23.9
	158549	M	wt ; iSuRe-Cre het; cre+	55.7	55.37	17.7	18.72	26.7	25.53
Vegfr2 flox/+	157673	F	flox/+ ; iSuRe-Cre het; cre+	59.6		17.5		22.9		7.6
	167999	F	flox/+ ; iSuRe-Cre het; cre+	62.3		16.5		21.2		12.1
	168001	F	flox/+ ; iSuRe-Cre het; cre+	58.5		19		22.5		12.9
	168002	F	flox/+ ; iSuRe-Cre het; cre+	60.4		16.9		22.7		12.7
	168003	F	flox/+ ; iSuRe-Cre het; cre+	50.7	58.3	22.3	18.44	26.3	23.12	15	12.06
Vegfr2 flox/flox	155267	F	flox/flox ; iSuRe-Cre het; cre+	53.2		17.5		29.3		1.35
	155268	F	flox/flox ; iSuRe-Cre het; cre+	56.2		17		26.7		0.6
	155269	F	flox/flox ; iSuRe-Cre het; cre+	53		22.8		24.1		5.42
	155272	M	flox/flox ; iSuRe-Cre het; cre+	55.8		20.8		23.3		4.23
	155274	M	flox/flox ; iSuRe-Cre het; cre+	57.1		19.1		23.9		6.44
	155275	M	flox/flox ; iSuRe-Cre het; cre+	53.9		19.6		26.1		1.98
	155276	M	flox/flox ; iSuRe-Cre het; cre+	52.1		21.6		26.5		2.89
	167690	M	flox/flox ; iSuRe-Cre het; cre+	54.6		20.1		24.7		0.92
	167691	M	flox/flox ; iSuRe-Cre het; cre+	53.9	54.4222	19.3	19.7556	26.9	25.7222	6.56	3.37

## Sheet: Fig 3i
		Cap			Col			Cap		Col
		gfp+	tom+	total	gfp+	tom+	total	gfp+	tom+	gfp+	tom+
Animal 1		3	12	48	not imaged	not imaged	not imaged	0.0625	0.25	#VALUE!	#VALUE!	Excluded because data only from cap
Animal 2		4	30	58	16	25	32	0.0689655	0.517241	0.5	0.78125
Animal 3	MRH2_1st ear	6	66	86	22	51	62	0.0697674	0.767442	0.354839	0.822581
	MRH2_2nd ear	8	55	148	22	60	77	0.0540541	0.371622	0.285714	0.779221
Animal 4	MRH3_1st ear	1	27	81	14	29	49	0.0123457	0.333333	0.285714	0.591837
	MRH3_2nd ear	8	84	127	23	50	58	0.0629921	0.661417	0.396552	0.862069
Animal 5	MRH5_1st ear	5	14	87	38	27	61	0.0574713	0.16092	0.622951	0.442623
	MRH5_2nd ear	9	35	121	24	55	73	0.0743802	0.289256	0.328767	0.753425
Animal 6	MRH6_1st ear	6	59	95	34	53	82	0.0631579	0.621053	0.414634	0.646341
	MRH6_2nd ear	9	24	105	35	58	62	0.0857143	0.228571	0.564516	0.935484
	Total number:	56	394	908	228	408	556

## Sheet: Fig 4g-i
Group	ID	Sex	Genotype	image_name	vessel_area_fraction		branchpoint_count	Tissue area (um2)	Branchpoint per mm2		Vessel ends (central)	Vessel ends/mm2
Vegfr2 flox/flox	n/a*	nd*	flox/flox ; iSuRe-HadCre het; cre+	C1-MAX_20230914 r2 flox flox hadcre p2-p21 10x tam .lif - Region 1_Merged.mat	0.189556		251	1.34155e+07	18.7097		48	3.57794
	n/a*	nd*	flox/flox ; iSuRe-HadCre het; cre+	C4-MAX_20240417 vegfr2 lx lx hadcre proxcre p2 p20 10x tam.lif - Region 1_Merged-1.mat	0.209205		130	8.81422e+06	14.7489		43	4.87848			Summary - lymphatic coverage
	n/a*	nd*	flox/flox ; iSuRe-HadCre het; cre+	C4-MAX_20240417 vegfr2 lx lx hadcre proxcre p2 p20 10x tam.lif - Region 4_Merged-1.mat	0.188286		272	1.36837e+07	19.8777		37	2.70396				wt	flox/+	flox/flox
Vegfr2 flox/+	n/a*	nd*	flox/+ ; iSuRe-HadCre het; cre+	C4-MAX_20240723 vegfr2 lx + had cre prox1cre p2 -p20 10x tamoxifen .lif - Region 2_Merged-1.mat	0.237308		289	1.38145e+07	20.92		104	7.5283					0.237308	0.189556
	n/a*	nd*	flox/+ ; iSuRe-HadCre het; cre+	C4-MAX_20240723 vegfr2 lx + had cre prox1cre p2 -p20 10x tamoxifen .lif - Region 3_Merged-1.mat	0.224132		277	1.35876e+07	20.3862		99	7.28603				0.226974	0.224132	0.209205
	n/a*	nd*	flox/+ ; iSuRe-HadCre het; cre+	C4-MAX_20240723 vegfr2 lx + had cre prox1cre p2 -p20 10x tamoxifen .lif - Region 4_Merged-1.mat	0.251098		336	1.35702e+07	24.7602		102	7.51649				0.300599	0.251098	0.188286
	n/a*	nd*	flox/+ ; iSuRe-HadCre het; cre+	C4-MAX_20240723 vegfr2 lx + had cre prox1cre p2 -p20 10x tamoxifen .lif - Region 5_Merged-1.mat	0.240058		336	1.36758e+07	24.569		104	7.60469				0.27017	0.240058
Vegfr2 wt	57722 left	M	wt ; iSuRe-HadCre het; cre+	C4-MAX_20240724 hadcre prox1cre p2-p20 10x tam .lif - Region 1_Merged-1.mat	0.235189		307	1.34421e+07	22.8386		116	8.62958
	57722 right	M	wt ; iSuRe-HadCre het; cre+	C4-MAX_20240724 hadcre prox1cre p2-p20 10x tam .lif - Region 2_Merged-1.mat	0.21876	0.226974	297	1.35025e+07	21.9959	22.4173	128	9.47973	9.05466
	57723	M	wt ; iSuRe-HadCre het; cre+	C4-MAX_20240724 hadcre prox1cre p2-p20 10x tam .lif - Region 3_Merged-1.mat	0.300599		465	1.36892e+07	33.9684		133	9.71569			Average	0.265915	0.238149	0.195683
	57725	F	wt ; iSuRe-HadCre het; cre+	C4-MAX_20240724 hadcre prox1cre p2-p20 10x tam .lif - Region 4_Merged-1.mat	0.27017		381	1.32696e+07	28.7122		106	7.98817			SD	0.0369966	0.0110828	0.0117284
	* Mice culled at weaning age before dtabase IDs were generated
															Summary - branch points
																wt	flox/+	flox/flox
																	20.92	18.7097
																22.4173	20.3862	14.7489
																33.9684	24.7602	19.8777
																28.7122	24.569
															Average	28.366	22.6588	17.7788
															SD	5.78333	2.32759	2.68815
															Summary - vessel ends (central region)
																wt	flox/+	flox/flox
																	7.5283	3.57794
																9.05466	7.28603	4.87848
																9.71569	7.51649	2.70396
																7.98817	7.60469
															Average	8.91951	7.48388	3.72013
															SD	0.871652	0.137569	1.09421

## Sheet: Fig 5d
Group	Mouse ID	Sex	Genotype / sex	vessel_area_fraction
Pik3ca wt - AAV-VEGF-C	165148	F	flox/flox ; cre wt	0.544302
	161982	F	flox/flox ; cre wt	0.673025
	165149	M	flox/flox ; cre wt	0.768323		Summary - lymphatic coverage
Pik3ca mutant - AAV-VEGF-C	161983	F	flox/flox ; cre +	0.3308					AAV-VEGF-C
	161985	F	flox/flox ; cre +	0.344774			Cre wt	Pik3ca flox/flox	Cre wt	Pik3ca flox/flox
	165147	F	flox/flox ; cre +	0.295348			0.287731	0.287541	0.544302	0.3308
Pik3ca wt - CTRL	165148	F	flox/flox ; cre wt	0.287731			0.265691	0.276691	0.673025	0.344774
	161982	F	flox/flox ; cre wt	0.265691			0.273262	0.282382	0.768323	0.295348
	161151	M	flox/flox ; cre wt	0.273262				0.234881
Pik3ca mutant - CTRL	165150	M	flox/flox ; cre +	0.287541
	161983	F	flox/flox ; cre +	0.276691
	161985	F	flox/flox ; cre +	0.282382		Average	0.275561	0.270374	0.661884	0.323641
	165147	F	flox/flox ; cre +	0.234881		SD	0.0111982	0.0240733	0.112425	0.0254789

## Sheet: Fig 5f
			Genotype
Group	Sample	Mouse ID	Rosa	Vegfr3	Prox1-CreERT2	%EC	%BEC of all EC	%LEC of all EC		%GFP+ BEC	Ki67+ of all BEC	%GFP+ LEC	%GFP- LEC	Ki67+ of all LEC	normalized KI67 of LEC	Ki67+ of all GFP+ LEC
Vegfr3 wt	1	151329	mTmG/+	lx/lx	-	3.49	42	52.5		0	2.1	1.02	98.9	16.8	8.82	N/A
	3	151331	mTmG/+	lx/lx	-	3.34	34.7	61.1		0	1	0.44	99.6	4.83	2.95113	N/A
	2	151825	mTmG/+	wt	+	3.66	28.7	69		3.99	2.63	94.6	3.24	21.8	15.042	22.6
	7	151747	mTmG/+	lx/lx	-	3.64	33	64.5		0.16	2.46	2.44	97.3	16.6	10.707	26.4
	11	151820	mTmG/+	lx/+	-	3.49	27.4	70.6	63.54	0	3.68	1.63	98.3	17.8	12.5668	17.6
Vegfr3 flox/+	1	151824	mTmG/+	lx/+	+	3.71	23	74.4		2.86	2.93	94.3	3.28	30.5	22.692	31.8
	4	151841	mTmG/+	lx/+	+	4.96	30	67.7		5.04	3.59	95	1.88	22.3	15.0971	23.1
	5	151843	mTmG/+	lx/+	+	3.73	32.2	65.2		3.05	4.55	93.7	4.32	35.6	23.2112	36.8
	6	151746	mTmG/+	lx/+	+	4.12	24.9	72.9		2.97	3.03	83.8	10.8	18.1	13.1949	19.9
	10	151819	mTmG/+	lx/+	+	2.54	38.5	58.2	67.68	3.12	4.15	93.3	3.08	22.9	13.3278	24.1
Vegfr3 flox/flox	2	151330	mTmG/+	lx/lx	+	2.25	62.9	25.4		0.58	8.71	47.8	48.2	13.7	3.4798	15
	4	151327	mTmG/+	lx/lx	+	3.86	66.5	27.7		0.73	3.91	77.7	19	6.25	1.73125	4.64
	5	151328	mTmG/+	lx/lx	+	2.57	65.6	27.4		0.45	9.92	79.7	19	8.64	2.36736	7.27
	3	151840	mTmG/+	lx/lx	+	2.45	57.3	38.3		2.24	1.92	86.5	10.8	5.03	1.92649	4.16
	8	151748	mTmG/+	lx/lx	+	2.03	58.6	36.9		1.29	8.52	74.8	18	8.1	2.9889	6.9
	9	151749	mTmG/+	lx/lx	+	1.91	68.1	27.9	30.6	2.55	12.3	78.5	13.8	9.14	2.55006	8.8
		%LEC													%KI67 GFP+

[truncated: 8 more sheets: Fig 5g, Fig 5h, Fig 5i, Fig 6b, Fig 6c, Fig 7f, Supp Fig 4b, Supp Fig 7]
